# Supplementary material for: Specification of female germline by microRNA orchestrated auxin signaling in Arabidopsis
Source: Nat Commun. 2022 Nov 15;13:6960. doi: 10.1038/s41467-022-34723-6 (PMC9666636; doi:10.1038/s41467-022-34723-6)
Supplement: Supplementary file 4 — Source Data [file 41467_2022_34723_MOESM4_ESM.xlsx]

## Sheet: Figure 1
Source Data for Fig. 1q
Ovules from15 plants were collected on 15 slides. The percentage of 1 MMC, ≥2 MMLCs and 2 meiotic MMCs were calculated for each slide.
Ovule number	1 MMC	≥2 MMLCs	2 meiotic MMCs
WT	238/250	12/250	0/220
foc	213/280	67/280	0/168
mARF17	205/287	82/287	0/246
mARF17 /foc	160/364	204/364	24/179
1 MMC (%)	WT	foc	ARF17::mARF17	ARF17::mARF17 foc
Slide 1	96.9697	80	75	35.5556
Slide 2	96.5517	81.8182	78.7879	50
Slide 3	93.75	75	82.3529	43.75
Slide 4	96.9697	72.2222	63.1579	38
Slide 5	93.9394	65.7895	67.5676	57.1429
Slide 6	93.1034	77.1429	75.7576	31.8182
Slide 7	93.75	67.5676	71.7949	52.1739
Slide 8	92.8571	91.1765	59.4595	44.186
Slide 9	94.7368	78.7879	72.7273	57.5
Slide 10	93.75	74.2857	67.6471	57.1429
Slide 11	97.5	90.625	63.1579	33.3333
Slide 12	94.4444	84.2105	75	36
Slide 13	94.7368	73.3333	60	44.4444
Slide 14	97.3684	70.5882	81.25	39.1304
Slide 15	97.2222	62.5	82.3529	40.9091
≥2 MMLCs (%)	WT	foc	ARF17::mARF17	ARF17::mARF17 foc
Slide 1	3.0303	20	25	64.4444
Slide 2	3.44828	18.1818	21.2121	50
Slide 3	6.25	25	17.6471	56.25
Slide 4	3.0303	27.7778	36.8421	62
Slide 5	6.06061	34.2105	32.4324	42.8571
Slide 6	6.89655	22.8571	24.2424	68.1818
Slide 7	6.25	32.4324	28.2051	47.8261
Slide 8	7.14286	8.82353	40.5405	55.814
Slide 9	5.26316	21.2121	27.2727	42.5
Slide 10	6.25	25.7143	32.3529	42.8571
Slide 11	2.5	9.375	36.8421	66.6667
Slide 12	5.55556	15.7895	25	64
Slide 13	5.26316	26.6667	40	55.5556
Slide 14	2.63158	29.4118	18.75	60.8696
Slide 15	2.77778	37.5	17.6471	59.0909
2 meiotic MMCs (%)	WT	foc	ARF17::mARF17	ARF17::mARF17 foc
Slide 1	0	0	0	9.09091
Slide 2	0	0	0	15
Slide 3	0	0	0	11.1111
Slide 4	0	0	0	13.0435
Slide 5	0	0	0	9.09091
Slide 6	0	0	0	12.5
Slide 7	0	0	0	13.0435
Slide 8	0	0	0	22.2222
Slide 9	0	0	0	8
Slide 10	0	0	0	15.3846
Slide 11	0	0	0	12.5
Slide 12	0	0	0	11.7647
Slide 13	0	0	0	9.09091
Slide 14	0	0	0	23.0769
Slide 15	0	0	0	12
	1 MMC	≥2 MMLCs	2 meiotic MMCs
WT	95.1767	4.82334	0
foc	76.3365	23.6635	0
ARF17::mARF17	71.7342	28.2658	0
ARF17::mARF17 foc	44.0724	55.9276	13.128
SD	1 MMC	≥2 MMLCs	2 meiotic MMCs
WT	1.71016	1.71016	0
foc	8.37121	8.37121	0
ARF17::mARF17	7.90055	7.90055	0
ARF17::mARF17 foc	8.85396	8.85396	4.41972
p value	1 MMC	≥2 MMLCs	2 meiotic MMCs
foc	7.30357e-07	7.30357e-07
ARF17::mARF17	1.19557e-08	1.19557e-08
ARF17::mARF17 foc	7.52542e-12	7.52542e-12	1.60495e-08

## Sheet: Figure 3
Source Data for Fig. 3u
Ovules from 8 plants were collected on 8 slides. The percentage of 0 MMC was calculated for each slide.
0 MMC (ovule number)	WT	carf17	spl-3	carf17 spl-3
	0/250	0/312	84/291	271/365
0 MMC (%)	WT	carf17	spl-3	carf17 spl-3
Slide 1	0	0	27.7778	71.4286
Slide 2	0	0	27.7778	83.7838
Slide 3	0	0	25.9259	78.3784
Slide 4	0	0	31.0345	76.7442
Slide 5	0	0	33.3333	72.4138
Slide 6	0	0	40	71.7949
Slide 7	0	0	25.7143	70
Slide 8	0	0	27.7778	72.7273
0 MMC (%)	WT	carf17	spl-3	carf17 spl-3
Ave.	0	0	29.9177	74.6589
SD	0	0	4.80933	4.9379
p value			4.71887e-07	6.44152e-10

## Sheet: Figure 4
Source Data for Fig. 4n
Ovules from 8 plants were collected on 8 slides. The percentage of 1 MMC, ≥2 MMLCs and 2 meiotic MMCs were calculated for each slide.
Ovule number	1 MMC	≥2 MMCLs	≥2 meiotic MMCs
WT	238/250	12/250	0/160
pin1-5	104/160	56/160	19/140
NPA+	142/380	238/380	126/260
EMS1::YUC1	143/255	112/255	62/210
1 MMC (%)	WT	pin1-5	NPA+	EMS1::YUC1
Slide 1	96.9697	66.6667	37.5	56.25
Slide 2	96.5517	63.6364	36.9565	53.3333
Slide 3	93.75	60	34	53.5714
Slide 4	96.9697	64.7059	31.25	64.7059
Slide 5	93.9394	68.4211	38.4615	51.6129
Slide 6	93.1034	61.9048	30.4348	56.25
Slide 7	93.75	65.2174	47.7273	60
Slide 8	92.8571	70	43.4783	52.6316
≥2 MMLCs (%)	WT	pin1-5	NPA+	EMS1::YUC1
Slide 1	3.0303	33.3333	62.5	43.75
Slide 2	3.44828	36.3636	63.0435	46.6667
Slide 3	6.25	40	66	46.4286
Slide 4	3.0303	35.2941	68.75	35.2941
Slide 5	6.06061	31.5789	61.5385	48.3871
Slide 6	6.89655	38.0952	69.5652	43.75
Slide 7	6.25	34.7826	52.2727	40
Slide 8	7.14286	30	56.5217	47.3684
2 meiotic MMCs (%)	WT	pin1-5	NPA+	EMS1::YUC1
Slide 1	0	16.6667	48.4848	30.7692
Slide 2	0	18.75	47.2222	25
Slide 3	0	13.3333	51.4286	36.6667
Slide 4	0	11.7647	44.7368	25
Slide 5	0	15	40.625	28
Slide 6	0	9.09091	46.6667	30.7692
Slide 7	0	12.5	53.3333	29.1667
Slide 8	0	12.5	57.6923	29.6296
Ave (%)	1 MMC	≥2 MMCLs	≥2 meiotic MMCs
WT	95.1674	4.83258	0
pin1-5	65.069	34.931	13.7007
NPA+	37.476	62.524	48.7737
EMS1::YUC1	56.0444	43.9556	29.3752
SD	1 MMC	≥2 MMCLs	≥2 meiotic MMCs
WT	1.73997	1.73997	0
pin1-5	3.29539	3.29539	3.02365
NPA+	5.88924	5.88924	5.30509
EMS1::YUC1	4.39973	4.39973	3.72897
p value	1 MMC	≥2 MMCLs	≥2 meiotic MMCs
pin1-5	1.00409e-07	1.00409e-07	4.08382e-06
NPA+	4.97487e-08	4.97487e-08	3.1812e-08
EMS1::YUC1	2.20119e-08	2.20119e-08	9.27458e-08

## Sheet: Figure 5
Source Data for Fig. 5o
Ovules from 8 plants were collected on 8 slides. The percentage of categories were calculated for each slide.
Ovules number	Category I	Category II	Category III
2-day NPA+	67/222	42/222	28/222
4-day NPA+	36/233	39/233	89/233
2-day NPA+ (%)	Category I	Category II	Category III
Slide 1	38.4615	11.5385	7.69231
Slide 2	30	20	10
Slide 3	28.5714	22.8571	14.2857
Slide 4	25	20	25
Slide 5	34.4828	17.2414	6.89655
Slide 6	30.7692	23.0769	15.3846
Slide 7	29.6296	22.2222	11.1111
Slide 8	24.1379	13.7931	13.7931
4-day NPA+ (%)	Category I	Category II	Category III
Slide 1	13.7931	27.5862	37.931
Slide 2	23.0769	30.7692	23.0769
Slide 3	18.5185	22.2222	29.6296
Slide 4	13.8889	13.8889	36.1111
Slide 5	10.8108	16.2162	40.5405
Slide 6	10.7143	25	32.1429
Slide 7	17.2414	13.7931	44.8276
Slide 8	11.7647	23.5294	41.1765
Ave (%)	Category I	Category II	Category III
2-day NPA+	30.1316	18.8412	13.0204
4-day NPA+	15.0384	21.1457	35.9015
p value	0.000362204	0.391144	0.000271744
SD	Category I	Category II	Category III
2-day NPA+	4.68566	4.30214	5.73158
4-day NPA+	4.33772	6.38042	7.07837

## Sheet: Figure 6
Source Data for Fig. 6q
Ovules from 5 plants were collected on 8 slides. The percentage of categories were calculated for each slide.
Ovule number	Category I	Category II	Category III
foc	30/155	12/155	3/155
mARF17	28/144	16/144	4/144
mARF17 foc	45/142	24/142	10/142
foc (%)	Category I	Category II	Category III
Slide 1	22.2222	11.1111	0
Slide 2	16.6667	6.66667	3.33333
Slide 3	20.6897	3.44828	3.44828
Slide 4	17.8571	7.14286	3.57143
Slide 5	18.75	9.375	0
mARF17 (%)	Category I	Category II	Category III
Slide 1	17.8571	10.7143	0
Slide 2	27.5862	10.3448	3.44828
Slide 3	16.6667	6.66667	3.33333
Slide 4	24	12	4
Slide 5	18.75	15.625	3.125
mARF17 foc	Category I	Category II	Category III
Slide 1	24.1379	13.7931	6.89655
Slide 2	35.7143	14.2857	7.14286
Slide 3	35.7143	21.4286	10.7143
Slide 4	28.125	18.75	6.25
Slide 5	32	16	4
Ave (%)	Category I	Category II	Category III
foc	19.2371	7.54878	2.07061
mARF17	20.972	11.0702	2.78132
mARF17 foc	31.1383	16.8515	7.00074
SD	Category I	Category II	Category III
foc	2.22315	2.90613	1.89207
mARF17	4.63929	3.22702	1.58813
mARF17 foc	5.01764	3.20998	2.41814

## Sheet: Figure 7
Source Data for Fig. 7p
Ovules from 8 plants were collected on 8 slides. The percentage of ≥2 MMLCs was calculated for each slide.
Ovule number	WT	carf17	spl-3	arf17 spl-3
≥2 MMLCs	182/274	117/335	53/344	0/306
≥2 MMLCs (%)	WT	carf17	spl-3	carf17 spl-3
Slide 1	68.9655	41.6667	13.8889	0
Slide 2	65.8537	37.5	17.5439	0
Slide 3	70.5882	31.25	14.8936	0
Slide 4	70.3704	37.5	12.5	0
Slide 5	76.9231	35.7143	14.2857	0
Slide 6	67.5676	35.2941	15	0
Slide 7	59.4595	30.303	20.4082	0
Slide 8	58.1395	38.2979	13.0435	0
	WT	carf17	spl-3	carf17 spl-3
Ave. (%)	67.2334	35.9407	15.1955	0
SD	6.13111	3.73136	2.59802	0
p value		3.79938e-06	2.35142e-07	9.35061e-09
Source Data for Fig. 7q														To make a better view of the data with low expression level,
Relative expression	WT	spl	carf17	pARF17::mARF17											WT	spl	carf17	pARF17::mARF17
ARF17	1	0.584783	0.655616	9.88169										ARF17	1.00002	0.584783	0.655616	2.4
PIN1	1	1.06515	0.766626	1.73953										PIN1	1.00319	1.06515	0.766626	1.73953
SPL	1	0.00168948	0.839319	0.772653										SPL/NZZ	1.00261	0.00168948	0.839319	0.772653
SD	WT	spl	carf17	pARF17::mARF17										SD	WT	spl	carf17	pARF17::mARF17
ARF17	0.00772248	0.106294	0.0572168	1.25624										ARF17	0.00772248	0.106294	0.0572168	0.374755
PIN1	0.0997066	0.00229405	0.0320688	0.208018										PIN1	0.0997066	0.00229405	0.0320688	0.208018
SPL	0.0879767	0.097664	0.00852199	0.144136										SPL	0.0879767	0.097664	0.00852199	0.144136
p value	ARF17	PIN1	SPL
spl	0.0103005	0.263017	0.00134288
carf17	0.00342844	0.0368485	0.0490421
pARF17::mARF17	0.00327177	0.0264829	0.105009
Relative expression	ARF17	PIN1	SPL
WT	0.99761	0.953135	0.909471
	0.99379	0.938427	1.01405
	1.00866	1.11801	1.0843
spl	0.462202	0.96462	0.00433353
	0.651442	1.15967	0.000228072
	0.640706	1.07117	0.000506828
carf17	0.626176	0.845842	0.744303
	0.619113	0.917437	0.803374
	0.721558	0.754677	0.752201
pARF17::mARF17	8.65064	1.8922	0.84535
	9.83273	1.82378	0.865965
	11.1617	1.5026	0.606645
Ct	Actin2	ARF17	PIN1	SPL
WT	22.0295	24.6275	24.0326	27.0591
	21.9289	24.6931	23.8677	26.9287
	21.9154	25.0084	24.0742	26.993
spl	21.2041	25.6666	23.56	35.306
	21.1091	25.4849	23.78	39.639
	21.0742	25.5892	24.06	38.2316
carf17	21.4944	25.5865	23.1095	28.0553
	21.5789	25.9163	23.1215	28.0231
	21.388	25.7757	23.0998	28.0494
pARF17::mARF17	21.0716	21.3932	23.5419	27.651
	21.0333	21.5218	24.1763	27.7012
	21.1409	21.4193	24.0401	27.9592

## Sheet: Supplementary Figure 3
Source Data for Supplementary Fig. 3
WT Plants	Sliquices	Developing seeds					spl Plants	Sliquices	Developing seeds					pARF17::mARF17 spl Plants	Sliquices	Developing seeds					spl foc Plants	Sliquices	Developing seeds					carf17 Plants	Sliquices	Developing seeds	Total ovules
1	1	45					1	1	0					1	1	10					1	1	8					1	1	40
	2	44						2	0						2	8						2	6						2	38
	3	42						3	0						3	2						3	10						3	28
	4	40						4	0						4	6						4	4						4	37
	5	40						5	0						5	11						5	5						5	32
2	6	42					2	6	0					2	6	10					2	6	7					2	6	38
	7	44						7	0						7	9						7	9						7	34
	8	44						8	0						8	3						8	10						8	29
	9	43						9	0						9	3						9	3						9	27
	10	44						10	0						10	12						10	4						10	28
3	11	44					3	11	0					3	11	12					3	11	8					3	11	33
	12	44						12	0						12	2						12	9						12	35
	13	45						13	0						13	4						13	12						13	38
	14	45						14	0						14	10						14	6						14	31
	15	40						15	0						15	9						15	4						15	28
	Ave.	43.0667						Ave.	0						Ave.	7.4							7							33.0667
	SD	1.83095						SD	0						SD	3.69942							2.69921							4.44758

## Sheet: Supplementary Figure 4
Source Data for Supplementary Fig. 4
